# Supplementary material for: Microbial spatial footprint as a driver of soil carbon stabilization
Source: Nat Commun. 2019 Jul 16;10:3121. doi: 10.1038/s41467-019-11057-4 (PMC6635512; doi:10.1038/s41467-019-11057-4)
Supplement: Supplementary file 3 — Source Data [file 41467_2019_11057_MOESM3_ESM.xlsx]

## Sheet: Fig. 1a
Cropping system	Field replication	Soil organic C, %	Microbial biomass C, ug C/g soil
Continous corn (G1)	R1	1.498	209.304
Continous corn (G1)	R1	0.885	202.748
Continous corn (G1)	R2	0.999	330.675
Continous corn (G1)	R2	0.865	184.283
Continous corn (G1)	R3	1.429	406.386
Continous corn (G1)	R3	1.823	163.446
Continous corn (G1)	R4	1.24	225.276
Continous corn (G1)	R4	1.201	206.417
Continous corn with cover (G2)	R1	1.202
Continous corn with cover (G2)	R1	1.567
Continous corn with cover (G2)	R2	1.567
Continous corn with cover (G2)	R2	1.297
Continous corn with cover (G2)	R3	1.099
Continous corn with cover (G2)	R3	1.159
Continous corn with cover (G2)	R4	1.617
Continous corn with cover (G2)	R4	1.347
Switchgrass (G5)	R1	1.499	415.044
Switchgrass (G5)	R1	1.503	449.813
Switchgrass (G5)	R2	1.706	298.84
Switchgrass (G5)	R2	1.201	314.265
Switchgrass (G5)	R3	1.303	328.925
Switchgrass (G5)	R3	1.82	437.499
Switchgrass (G5)	R4	1.06	338.188
Switchgrass (G5)	R4	1.52	311.167
Poplars (G8)	R1	1.35
Poplars (G8)	R1	1.591	500.125
Poplars (G8)	R2	1.613	355.591
Poplars (G8)	R2	2.292
Poplars (G8)	R3	1.517	303.841
Poplars (G8)	R3	2.065	397.192
Poplars (G8)	R4	1.648	330.352
Poplars (G8)	R4	1.373	386.776
Native succession vegetation (G9)	R1	1.7	512.145
Native succession vegetation (G9)	R1	1.826	402.096
Native succession vegetation (G9)	R2	1.624	450.64
Native succession vegetation (G9)	R2	2.101	340.39
Native succession vegetation (G9)	R3	2.09	566.227
Native succession vegetation (G9)	R3	1.718	292.847
Native succession vegetation (G9)	R4	1.725	452.99
Native succession vegetation (G9)	R4	1.553	367.885

## Sheet: Fig. 1b
Cropping system	Field replication	Year	Belowground primary productivity, g/m2
G5	R1	2009	48.57
G5	R2	2009	783.68				Treatment name key:
G5	R3	2009	864.23				Switchgrass (G5)
G5	R4	2009	42.66				Native succession vegetation (G9)
G5	R5	2009	34.98
G9	R1	2009	31.24
G9	R2	2009	78.99
G9	R3	2009	30.14
G9	R4	2009	73.34
G9	R5	2009	41.51
G5	R1	2010	294.8
G5	R2	2010	425.78
G5	R3	2010	763.16
G5	R4	2010	1645.63
G5	R5	2010	97.67
G9	R1	2010	190.4
G9	R2	2010	33.36
G9	R3	2010	33.77
G9	R4	2010	60.77
G9	R5	2010	31.07
G5	R1	2011	152.72
G5	R2	2011	1280.5
G5	R3	2011	431.3
G5	R4	2011	636.37
G5	R5	2011	891.81
G9	R1	2011	21.84
G9	R2	2011	71.14
G9	R3	2011	96.43
G9	R4	2011	61.65
G9	R5	2011	105.66
G5	R1	2012	1185.15
G5	R2	2012	2662.93
G5	R3	2012	1487.88
G5	R4	2012	1910.53
G5	R5	2012	2453.04
G9	R1	2012	36.51
G9	R2	2012	331.92
G9	R3	2012	459.2
G9	R4	2012	165.38
G9	R5	2012	42.39
G5	R1	2013	1267.1
G5	R2	2013	1224.56
G5	R3	2013	761.05
G5	R4	2013	2069.56
G5	R5	2013	2901.12
G9	R1	2013	59.61
G9	R2	2013	17.78
G9	R3	2013	82.88
G9	R4	2013	36.53
G9	R5	2013	164.53

## Sheet: Fig. 3
Cropping system	Field replication	Total porosity, %	Soil matrix in pore visinity, %
G1	R1	36.3652	0.19167
G1	R1	29.6108	0.18058
G1	R2	32.2546	0.32345			Treatment name key:
G1	R2	35.2345	0.26856			Continous corn (G1)
G1	R3	38.2705	0.19683			Continous corn with cover (G2)
G1	R3	32.9294	0.17366			Switchgrass (G5)
G1	R4	29.2738	0.09372			Poplars (G8)
G1	R4	34.3633	0.19554			Native succession vegetation (G9)
G2	R1	34.7605	0.13587
G2	R1	36.7042	0.11479
G2	R2	32.441	0.17259
G2	R2	39.244	0.11702
G2	R3	38.5116	0.15192
G2	R3	39.4828	0.21807
G2	R4	37.5186	0.21919
G2	R4	32.3176	0.19366
G5	R1	29.772	0.07571
G5	R1	37.159	0.30563
G5	R2	32.7618	0.29571
G5	R2	34.6836	0.15862
G5	R3	37.2283	0.14232
G5	R3	41.6533	0.16421
G5	R4	32.7409	0.23767
G5	R4	38.348	0.10161
G8	R1	39.4487	0.49475
G8	R1	48.7418	0.4647
G8	R2	37.8617	0.32496
G8	R2	43.5609	0.34235
G8	R3	36.2953	0.31418
G8	R3	41.168	0.1018
G8	R4	36.7776	0.23119
G8	R4	50.352	0.19406
G9	R1	36.675	0.29382
G9	R1	42.7186	0.20177
G9	R2	41.6411	0.38057
G9	R2		.
G9	R3	39.7867	0.15502
G9	R3	45.9399	0.27822
G9	R4	38.3814	0.2981
G9	R4	36.4457	0.32633

## Sheet: Fig. 4
Note that the entire data set consisted of >120,000 observations, thus only summary for each core and slice is shown here
Cropping system	Pore size group	Enzyme	Field replication	Core ID	Slice ID	N observations	Mean	Std Dev	Minimum	Maximum
G1	<30 µm	N acetyl-beta-glucosaminidase	R2	G1R2r1	6	347	-0.137645	1.06644	-4.27098	3.0457				Treatment name key:
					14	116	-0.314828	1.14085	-4.86392	1.52455				Continous corn (G1)
		leucine aminopeptidase	R2	G1R2r1	3	314	0.0337213	0.990243	-3.17665	2.50271				Continous corn with cover (G2)
					13	149	-0.217639	0.885396	-1.92612	3.42371				Switchgrass (G5)
		acid phosphatase	R2	G1R2r1	4	289	-0.224355	0.966854	-3.20731	2.92349				Poplars (G8)
					8	311	-0.100998	1.14428	-5.21087	2.81289				Native succession vegetation (G9)
		beta-glucosidase	R2	G1R2r1	5	290	-0.236964	1.05857	-4.82688	2.11664
					9	299	0.0263094	1.15684	-7.76131	2.14519
		cellobiohydrolase	R2	G1R2r1	7	264	0.0294389	1.12694	-6.1552	1.89356
					12	121	-0.16081	0.97683	-3.61501	1.21699
		xylanase	R2	G1R2r1	1	352	0.299237	0.464897	-2.11484	1.09387
					10	206	-0.0984184	0.923635	-5.47902	1.67885
	30-150 µm	N acetyl-beta-glucosaminidase	R1	G1R1r1	3	156	-0.0381412	0.878073	-3.08556	1.70779
					9	159	0.238978	0.801699	-2.88992	1.66577
			R2	G1R2r1	6	156	0.0177443	0.988617	-4.00316	1.61902
					14	196	0.122793	0.921709	-2.11287	2.5879
		leucine aminopeptidase	R1	G1R1r1	2	188	0.175345	0.810155	-3.08394	2.09492
			R2	G1R2r1	3	187	-0.0868313	1.04458	-2.67137	2.9206
					13	190	0.179393	1.12892	-2.41927	3.62342
		acid phosphatase	R1	G1R1r1	1	253	0.128347	0.981698	-5.66636	1.92904
			R2	G1R2r1	4	181	0.0395039	0.966704	-3.0326	2.86782
					8	136	0.165966	0.889262	-2.45451	2.61127
		beta-glucosidase	R1	G1R1r1	7	168	0.302364	0.842682	-1.56584	6.43387
					10	172	0.30043	0.941076	-3.30743	2.69595
			R2	G1R2r1	5	176	0.149982	0.939518	-2.83191	1.75891
					9	141	-0.0713724	0.991682	-4.14058	1.87935
		cellobiohydrolase	R1	G1R1r1	5	147	0.169875	0.739725	-2.793	1.56333
			R2	G1R2r1	7	180	-0.18579	1.15087	-8.17271	1.61512
					12	213	0.0391631	1.02961	-4.62651	1.78805
		xylanase	R1	G1R1r1	6	128	0.232848	0.822771	-4.24481	1.59036
			R2	G1R2r1	1	188	-0.121125	1.0586	-5.88385	1.08413
					10	184	0.11592	0.997242	-4.14787	1.7295
	>180 µm	N acetyl-beta-glucosaminidase	R1	G1R1r1	3	56	-0.0845634	1.36896	-5.06933	1.77231
					9	47	-0.166655	1.53921	-6.9107	1.46588
			R2	G1R2r1	6	55	0.0143283	1.46275	-6.2568	1.59146
					14	77	-0.392677	1.21434	-3.47218	2.03401
		leucine aminopeptidase	R1	G1R1r1	2	68	-0.467201	1.06779	-4.00674	2.01783
			R2	G1R2r1	3	74	-0.452404	1.14658	-2.61908	2.40537
					13	58	-0.198523	0.934016	-2.19857	2.46092
		acid phosphatase	R1	G1R1r1	1	61	0.0804714	1.14347	-4.3235	1.97342
			R2	G1R2r1	4	49	0.266444	1.07849	-1.91863	3.06106
					8	57	-0.139894	1.54673	-4.85372	1.70543
		beta-glucosidase	R1	G1R1r1	7	65	0.651214	0.756607	-0.670369	3.91251
					10	38	0.078724	1.44003	-5.00563	2.53517
			R2	G1R2r1	5	38	0.0931063	0.666648	-1.59263	1.32566
					9	42	-0.0140735	0.933703	-3.36561	1.35223
		cellobiohydrolase	R1	G1R1r1	5	51	-0.101943	1.37503	-6.98658	1.2999
			R2	G1R2r1	7	34	0.574545	0.785455	-2.08465	1.58101
					12	33	-0.317556	1.31441	-3.97481	1.3871
		xylanase	R1	G1R1r1	6	71	0.406059	1.47362	-6.46687	4.45671
			R2	G1R2r1	1	119	-1.53111	1.84224	-5.78935	0.720772
					10	37	-0.357315	1.36716	-4.77129	1.36007
G2	<30 µm	N acetyl-beta-glucosaminidase	R1	G2R1r2	5	855	-0.078639	1.024	-7.3365	3.65049
					7	810	0.0286702	0.887181	-6.72846	2.0857
			R2	G2R2r1	7	615	0.0944618	0.845951	-2.50461	4.20004
		leucine aminopeptidase	R1	G2R1r2	12	541	0.0209591	0.965891	-4.45413	2.96305
					14	699	-0.132831	1.04689	-3.58819	2.3621
			R2	G2R2r1	6	566	0.190478	0.94603	-1.77384	2.28978
					11	548	-0.156341	1.00857	-2.79292	4.15634
		acid phosphatase	R1	G2R1r2	3	897	0.041274	0.960234	-5.08369	3.33185
					10	656	0.0385773	0.951825	-4.29381	3.45353
			R2	G2R2r1	3	550	-0.154882	0.889366	-3.26982	3.02127
					12	570	-0.324215	0.900432	-2.33857	3.42646
		beta-glucosidase	R1	G2R1r1	1	885	-0.0915552	0.899399	-1.59932	5.83287
					2	901	-0.0336089	0.952667	-1.71848	3.58142
					3	941	-0.0109753	0.969929	-1.81427	3.0545
					4	923	0.0372047	0.984113	-1.79733	4.12177
					5	926	-0.0054426	0.977733	-1.83735	5.01685
					6	939	-0.0111301	1.00599	-2.13736	6.22608
					7	944	-0.0511501	0.956835	-1.8003	3.76207
					8	920	-0.0270182	0.979414	-1.8416	4.18921
					9	863	-0.0380476	1.01455	-1.99857	4.96643
					10	672	-0.0739972	1.03085	-2.23708	4.98694
				G2R1r2	6	931	-0.0178801	1.03193	-7.98081	4.73848
					11	649	0.0450706	0.958809	-5.61748	2.9831
			R2	G2R2r1	2	602	-0.010806	0.946293	-4.43749	2.64225
					8	595	0.100023	0.98713	-4.32548	4.7746
		cellobiohydrolase	R1	G2R1r2	2	876	-0.0377296	1.00937	-3.22213	8.28858
					9	715	0.0365177	0.927411	-3.86934	3.23034
			R2	G2R2r1	4	628	0.0515007	0.914316	-3.70601	1.8977
					9	529	0.12484	0.927992	-6.50047	1.43173
		xylanase	R1	G2R1r2	4	797	-0.0442506	1.02514	-6.4424	6.9085
					13	648	-0.0127364	0.955682	-7.36258	2.72021
			R2	G2R2r1	5	619	-0.0486622	1.03695	-5.74891	2.52043
					13	557	0.021553	1.01979	-9.68776	2.80388
	30-150 µm	N acetyl-beta-glucosaminidase	R1	G2R1r2	5	105	0.24698	0.693631	-2.67974	1.63801
					7	156	0.0084986	1.1995	-5.36672	2.10477
			R2	G2R2r1	7	182	0.0025516	0.962241	-2.61884	3.20787
		leucine aminopeptidase	R1	G2R1r2	12	271	0.116257	0.924278	-2.88078	2.27114
					14	185	0.366915	0.750171	-2.17611	3.27947
			R2	G2R2r1	6	170	-0.0566595	0.974049	-2.3054	2.2191
					11	231	0.155763	0.968736	-2.02702	3.46265
		acid phosphatase	R1	G2R1r2	3	59	-0.159876	1.18709	-5.1106	2.43516
					10	256	-0.0170803	1.05283	-2.71788	4.1436
			R2	G2R2r1	3	214	0.215487	0.844569	-2.6324	2.86212
					12	217	0.355845	1.0548	-1.94073	4.87422
		beta-glucosidase	R1	G2R1r1	1	119	0.193301	1.2741	-1.12315	5.71384
					2	104	-0.0579386	1.07974	-1.71474	3.06479
					3	104	-0.0229168	1.06818	-1.64386	3.04158
					4	115	-0.190723	0.9597	-1.91689	2.2095
					5	109	0.0884604	1.03779	-2.02279	3.519
					6	93	0.163564	1.07016	-1.60557	3.91705
					7	100	0.119705	1.18479	-1.63037	4.54972
					8	143	0.147056	1.07328	-1.47911	3.39573
					9	175	0.121819	0.980225	-1.55228	3.53646
					10	285	0.0913945	0.920412	-1.41823	4.26872
				G2R1r2	6	101	0.0876085	0.809999	-3.2131	2.98876
					11	228	0.0485553	0.951574	-3.30438	5.81676
			R2	G2R2r1	2	186	0.0214802	1.00884	-3.50248	2.80409
					8	234	-0.0541793	0.937821	-3.73222	2.91545
		cellobiohydrolase	R1	G2R1r2	2	71	0.0624639	0.906062	-1.62655	2.22753
					9	241	-0.0246493	0.917088	-3.44328	2.18964
			R2	G2R2r1	4	175	-0.0365372	1.01994	-3.47342	1.83393
					9	244	0.0267127	0.823298	-4.22618	1.53831
		xylanase	R1	G2R1r2	4	123	0.147969	0.82613	-3.50435	3.24075
					13	235	0.0394197	0.994549	-3.51402	3.29204
			R2	G2R2r1	5	173	0.0978828	0.943257	-2.12103	4.26019
					13	236	-0.112408	1.0338	-4.78757	2.03003
	>180 µm	N acetyl-beta-glucosaminidase	R1	G2R1r2	5	58	0.340378	0.590002	-2.17797	1.7733
					7	40	-0.58939	1.68535	-6.03257	1.92855
			R2	G2R2r1	7	82	-0.802873	1.70375	-4.5627	3.44507
		leucine aminopeptidase	R1	G2R1r2	12	93	-0.601546	1.46174	-6.67284	3.67381
					14	41	-0.245806	0.766659	-2.66174	1.12297
			R2	G2R2r1	6	90	-0.961517	0.804753	-3.32768	1.17677
					11	55	0.377607	0.936668	-1.23585	2.35653
		acid phosphatase	R1	G2R1r2	3	110	-0.0849513	1.23341	-5.07497	3.26971
					10	41	-0.202198	1.11406	-2.22984	3.08547
			R2	G2R2r1	3	65	-0.597895	1.52476	-4.63564	2.89961
					12	70	0.39947	0.833609	-1.00651	2.53716
		beta-glucosidase	R1	G2R1r1	1	90	0.37511	1.30159	-1.24235	4.99557
					2	97	0.330785	1.18764	-1.50367	3.28984
					3	62	0.0815848	1.21932	-1.61549	2.93552
					4	77	-0.161207	1.10534	-1.97888	2.20841
					5	68	-0.131616	1.0969	-1.767	4.53394
					6	50	0.0114784	0.932054	-1.45027	2.89768
					7	36	0.406651	1.08134	-1.01599	2.62365
					8	18	0.345525	1.21513	-0.99584	3.21229
					9	26	0.274836	1.10424	-1.00645	3.34177
					10	53	0.108998	1.04884	-1.39678	3.54406
				G2R1r2	6	6	0.820907	0.425553	0.281356	1.36828
					11	44	-0.682585	1.6326	-8.60554	1.30374
			R2	G2R2r1	2	48	-0.837927	1.5917	-4.99201	1.02312
					8	40	-0.969335	1.3407	-3.58664	2.21358
		cellobiohydrolase	R1	G2R1r2	2	120	0.124532	1.02663	-3.62032	5.44915
					9	39	-0.375522	1.10958	-3.79832	1.38996
			R2	G2R2r1	4	76	-0.686374	1.06911	-3.46424	1.43161
					9	57	-0.804109	1.32986	-4.24307	2.05292
		xylanase	R1	G2R1r2	4	69	-0.136357	1.37399	-4.49799	3.17204
					13	52	-0.368007	1.35457	-5.44189	3.0256
			R2	G2R2r1	5	59	-0.310412	1.12215	-2.88537	1.6944
					13	57	-0.261013	1.04823	-4.90855	2.24082
G5	<30 µm	N acetyl-beta-glucosaminidase	R1	G5R1r2	6	712	-0.0044311	1.01705	-6.18854	3.29469
					13	575	-0.154396	0.923019	-2.86575	3.30857
			R2	G5R2r1	7	551	-0.341053	1.1882	-3.48658	1.11599
					11	528	-0.269077	1.06332	-6.3508	3.53233
		leucine aminopeptidase	R1	G5R1r2	5	822	-0.0499924	1.11626	-5.64246	2.71923
					12	568	-0.145114	0.958364	-4.64105	4.13033
			R2	G5R2r1	3	418	0.112956	0.968855	-2.47955	5.64067
					8	582	-0.359272	1.08862	-3.54257	1.52113
		acid phosphatase	R1	G5R1r2	7	725	-0.0446612	1.01568	-5.4628	2.59775
					14	509	0.0332149	0.916825	-2.60121	2.92416
			R2	G5R2r1	6	439	-0.583919	1.09731	-3.31147	1.60629
					10	562	-0.301607	1.09007	-4.33465	2.05715
		beta-glucosidase	R1	G5R1r1	1	1011	-0.0074036	0.962161	-1.52529	10.1575
					2	1130	-0.0022529	0.999312	-2.26056	6.64731
					6	901	-0.0659866	1.0291	-1.80035	5.02926
					8	803	-0.0164608	1.03175	-2.10889	5.02701
					14	893	-0.0669452	1.01644	-4.48134	3.71937
				G5R1r2	1	930	0.0099511	1.0076	-6.81915	2.2876
					8	582	-0.144038	0.91465	-3.61735	3.13532
			R2	G5R2r1	4	471	-0.355852	0.960372	-2.95224	3.265
					9	593	-0.360481	1.19595	-5.26761	4.28513
		cellobiohydrolase	R1	G5R1r1	4	992	-0.0362924	1.01799	-1.94935	6.64539
					7	848	-0.0293896	1.00036	-1.82155	5.55855
					9	810	-0.0871021	0.914074	-1.72973	5.36519
					11	904	0.0578512	0.964606	-6.0624	3.40851
					12	966	0.0391555	0.92988	-5.98968	3.51456
				G5R1r2	3	900	0.0733177	0.985402	-8.46076	1.67929
					10	524	-0.120123	0.982652	-3.56138	2.81297
			R2	G5R2r1	5	538	-0.301311	1.00741	-4.91126	2.26233
		xylanase	R1	G5R1r1	5	877	-0.111335	1.01993	-2.48848	4.82329
					10	850	-0.0619882	1.02886	-2.41005	6.98332
					13	931	0.0304611	0.968867	-5.51618	4.30375
				G5R1r2	2	966	0.0140636	1.03973	-9.51771	3.80729
					9	567	-0.0331745	0.928447	-4.31172	5.1136
			R2	G5R2r1	1	185	-0.174817	1.04118	-2.53759	3.17817
	30-150 µm	N acetyl-beta-glucosaminidase	R1	G5R1r2	6	119	0.123221	0.657407	-2.38534	1.0138
					13	217	0.208904	1.06786	-2.91695	5.59995
			R2	G5R2r1	7	166	0.410047	0.579719	-2.70082	1.28952
					11	156	0.301434	0.792822	-2.86694	3.54055
		leucine aminopeptidase	R1	G5R1r2	5	84	0.144082	0.506815	-2.17482	1.47092
					12	206	0.191962	0.969521	-3.42471	4.15267
			R2	G5R2r1	3	223	-0.213501	0.906942	-3.32088	3.4862
					8	148	0.290018	0.810756	-3.14271	1.8329
		acid phosphatase	R1	G5R1r2	7	121	0.187099	0.720162	-1.90957	1.80449
					14	234	-0.0870697	1.01543	-3.90092	5.96174
			R2	G5R2r1	6	180	0.424566	0.690674	-2.94549	2.17433
					10	140	0.2827	0.818788	-3.51567	1.98975
		beta-glucosidase	R1	G5R1r1	1	76	-0.0318464	0.576193	-1.35572	1.6982
					2	14	0.441861	1.14202	-2.26272	2.65303
					6	198	0.182512	0.8044	-1.18817	3.29036
					8	189	0.244181	0.935435	-0.861537	4.35158
					14	147	0.296268	0.887899	-2.77533	2.9297
				G5R1r2	1	49	-0.168211	0.898912	-2.49685	1.35338
					8	212	0.278494	1.1619	-4.98133	2.62177
			R2	G5R2r1	4	191	0.271224	0.888063	-1.72199	4.42586
					9	126	0.394762	0.516805	-1.58396	2.78604
		cellobiohydrolase	R1	G5R1r1	4	115	0.167447	0.812056	-1.51969	5.5963
					7	180	0.205795	1.07962	-1.48768	5.34717
					9	169	0.279274	1.25483	-1.37019	5.85988
					11	122	-0.161765	1.23042	-4.71031	1.43743
					12	102	-0.0536347	1.22805	-6.68696	2.15877
				G5R1r2	3	61	-0.767002	1.11039	-6.42184	1.02186
					10	240	0.133318	0.94802	-2.5889	2.02552
			R2	G5R2r1	5	185	0.316326	0.812346	-4.29761	2.65969
		xylanase	R1	G5R1r1	5	212	0.351597	0.872226	-1.57622	4.26734
					10	161	0.245721	0.863429	-1.95034	4.31452
					13	126	-0.0438342	1.1213	-4.39139	3.02641
				G5R1r2	2	38	-0.175584	0.499056	-1.1332	0.868976
					9	214	0.0203492	1.07341	-4.35526	1.38063
			R2	G5R2r1	1	320	0.126523	0.919498	-2.71156	1.98027
	>180 µm	N acetyl-beta-glucosaminidase	R1	G5R1r2	6	69	-0.697778	1.54257	-5.11156	1.75936
					13	52	0.211908	1.22507	-2.7586	3.15274
			R2	G5R2r1	7	51	0.0795499	0.888576	-3.32527	0.796982
					11	62	0.520209	0.618878	-1.58544	1.31124
		leucine aminopeptidase	R1	G5R1r2	5	68	-0.101473	0.780516	-4.89847	0.991543
					12	63	-0.0517789	0.789664	-2.03455	1.60189
			R2	G5R2r1	3	81	0.0989782	0.947499	-1.9369	3.61429
					8	68	0.328456	0.728206	-1.53364	1.63179
		acid phosphatase	R1	G5R1r2	7	68	-0.912244	1.4473	-6.18317	1.20565
					14	64	-0.0659295	1.21264	-2.50864	3.07869
			R2	G5R2r1	6	73	0.27889	0.449636	-0.696803	1.85664
					10	28	0.35415	0.524101	-0.853765	1.26814
		beta-glucosidase	R1	G5R1r1	1	34	0.005571	1.19916	-2.21506	3.79768
					2	2	0.803457	0.0400524	0.775135	0.831778
					6	4	-0.250838	0.586633	-0.740308	0.582037
					8	117	-0.379132	0.601415	-1.36955	2.94451
					14	53	0.194153	0.904204	-1.96021	2.31559
				G5R1r2	1	32	-0.160766	1.3595	-4.46188	1.95936
					8	93	-0.0719261	1.30983	-3.96341	2.31321
			R2	G5R2r1	4	58	0.0585388	0.799172	-2.18843	2.83851
					9	43	0.085554	0.833201	-2.32449	1.56125
		cellobiohydrolase	R1	G5R1r1	4	14	0.524726	1.15304	-0.836422	2.85806
					7	58	-0.29042	0.604072	-1.27649	1.52714
					9	123	0.0127753	0.973269	-1.38839	6.73972
					11	63	-0.400174	0.995356	-3.29734	1.51519
					12	48	-0.943166	1.50889	-5.7621	0.963063
				G5R1r2	3	23	-0.253597	1.27206	-4.0479	0.898773
					10	69	0.0872165	1.09873	-2.7075	2.04207
			R2	G5R2r1	5	49	0.388054	0.659001	-1.15633	2.0055
		xylanase	R1	G5R1r1	5	13	-0.331165	0.757215	-1.24835	1.22964
					10	90	-0.000163673	0.879547	-1.91588	3.49595
					13	45	-0.797235	1.17957	-4.19462	0.758344
				G5R1r2	2	15	0.195651	0.984762	-2.19767	1.06139
					9	66	-0.158185	1.17497	-4.42618	1.43671
			R2	G5R2r1	1	77	-0.416177	1.19441	-4.92908	2.16951
G8	<30 µm	N acetyl-beta-glucosaminidase	R1	G8R1r2	7	160	-0.0707174	0.980625	-3.84096	6.98614
					10	171	0.211927	0.77938	-3.15687	1.62803
			R2	G8R2r1	4	292	0.218312	0.881487	-5.69321	1.54382
					8	293	-0.0275499	0.987743	-3.53808	1.87602
		leucine aminopeptidase	R1	G8R1r2	2	258	-0.0704316	0.961563	-3.44888	2.35723
					8	178	0.107265	0.823633	-3.39674	2.9074
			R2	G8R2r1	7	274	0.017918	0.916641	-2.22658	4.8995
					9	328	-0.0011188	1.03864	-3.41758	5.57607
		acid phosphatase	R1	G8R1r2	5	204	-0.0850343	1.06487	-4.29466	3.06231
					12	172	0.0043045	0.81438	-4.66692	1.88628
			R2	G8R2r1	1	325	0.322377	1.11702	-2.54263	3.93046
					12	399	0.0675547	0.85958	-5.15315	2.7139
		beta-glucosidase	R1	G8R1r1	1	107	-0.0196531	0.997052	-4.70506	2.20558
					5	128	-0.0558829	0.872583	-2.65477	2.05317
				G8R1r2	6	208	-0.164927	1.16779	-8.79399	1.68604
					11	180	0.0065855	0.751307	-3.77205	1.90911
			R2	G8R2r1	2	272	0.22648	1.04015	-9.80769	2.44486
					14	366	0.0744374	1.06737	-2.98034	12.8472
		cellobiohydrolase	R1	G8R1r1	2	96	-0.202307	0.962754	-2.56761	1.4002
					4	45	-0.154792	0.982084	-3.11132	1.27739
				G8R1r2	4	248	-0.192792	1.11607	-6.43453	1.3981
					9	196	0.0981911	1.00397	-5.8889	1.71428
			R2	G8R2r1	5	283	0.387916	0.846246	-4.08506	1.99212
					11	387	0.143073	0.974539	-4.74609	2.72819
		xylanase	R1	G8R1r1	3	60	-0.241705	1.17446	-3.36711	1.59609
					6	147	-0.0999914	1.04397	-4.29938	2.02571
				G8R1r2	1	260	-0.104487	1.11666	-5.5224	2.26267
					14	164	-0.120355	1.27067	-6.76413	1.53582
			R2	G8R2r1	3	287	0.285839	0.767073	-2.86397	1.89902
					13	330	0.0660282	1.0794	-4.7653	13.7323
	30-150 µm	N acetyl-beta-glucosaminidase	R1	G8R1r2	7	243	0.128063	0.963687	-3.57529	4.26086
					10	277	-0.0582482	0.957509	-5.54521	1.60367
			R2	G8R2r1	4	257	-0.269306	1.00253	-8.02001	1.22157
					8	218	-0.0441676	1.06064	-5.18784	1.94496
		leucine aminopeptidase	R1	G8R1r2	2	169	0.131833	0.955106	-4.58112	2.69753
					8	226	0.126627	1.03055	-4.25799	3.72032
			R2	G8R2r1	7	241	-0.113537	0.813817	-3.03643	7.88068
					9	223	-0.0501527	1.01347	-2.34677	3.959
		acid phosphatase	R1	G8R1r2	5	211	0.0308053	1.04099	-2.97515	3.02092
					12	215	0.113741	0.832146	-3.60939	2.14984
			R2	G8R2r1	1	158	-0.0825272	0.66006	-1.87643	2.36007
					12	197	0.0582306	1.03615	-3.24488	4.59075
		beta-glucosidase	R1	G8R1r1	1	238	0.0674395	1.04381	-2.81766	3.43462
					5	191	0.0560691	0.976561	-5.20447	1.87237
				G8R1r2	6	219	0.0400561	0.971817	-3.78264	2.66765
					11	304	0.0608053	1.00265	-4.93132	6.06446
			R2	G8R2r1	2	185	-0.0465667	1.07105	-5.66078	4.35497
					14	219	-0.0155759	1.0198	-1.4295	13.0212
		cellobiohydrolase	R1	G8R1r1	2	193	0.132598	0.86437	-3.34414	1.82653
					4	221	0.112756	0.935158	-4.25091	1.91283
				G8R1r2	4	190	0.0355151	1.1404	-8.43972	1.57838
					9	244	-0.0664867	1.02779	-4.75676	1.15731
			R2	G8R2r1	5	284	-0.244191	1.01368	-4.76969	1.83515
					11	175	0.0402061	0.858606	-2.09879	1.70552
		xylanase	R1	G8R1r1	3	183	0.0226728	1.08863	-3.85803	2.17411
					6	156	0.0716089	0.946957	-3.09441	2.11524
				G8R1r2	1	188	0.0546982	0.898177	-4.53391	2.5589
					14	248	0.0877915	0.960081	-4.73733	3.06003
			R2	G8R2r1	3	209	-0.294285	1.23083	-8.00003	1.75934
					13	204	0.0370037	0.907206	-2.84229	6.72326
	>180 µm	N acetyl-beta-glucosaminidase	R1	G8R1r2	7	67	-0.288255	1.51719	-5.2453	3.82996
					10	46	-0.695119	1.20061	-3.29244	0.770705
			R2	G8R2r1	4	69	-0.511916	1.45554	-10.2507	1.02551
					8	27	0.386612	0.872555	-1.43399	2.88986
		leucine aminopeptidase	R1	G8R1r2	2	53	-0.597689	1.10427	-2.94241	2.68235
					8	45	-0.86293	1.3324	-6.05802	1.26378
			R2	G8R2r1	7	27	-0.16098	0.66772	-1.24796	1.22758
					9	38	0.0626235	0.944306	-3.15375	1.38537
		acid phosphatase	R1	G8R1r2	5	42	-0.292843	0.991852	-2.41415	1.57686
					12	73	-1.2658	1.67315	-7.31472	0.769448
			R2	G8R2r1	1	192	-0.413802	1.09699	-4.2604	2.47963
					12	8	-0.158333	0.378578	-0.512986	0.586933
		beta-glucosidase	R1	G8R1r1	1	77	-0.135542	1.0972	-3.40319	2.42153
					5	77	0.10929	1.03074	-2.49029	2.15348
				G8R1r2	6	70	-0.527785	1.41794	-5.80617	3.59858
					11	32	-1.15385	1.49428	-5.55824	2.52554
			R2	G8R2r1	2	161	-0.327502	0.883959	-4.56912	1.21298
					14	9	0.13387	0.330855	-0.335834	0.669155
		cellobiohydrolase	R1	G8R1r1	2	74	0.0411966	1.1446	-5.81742	1.42936
					4	92	-0.141778	1.1463	-5.7042	1.97797
				G8R1r2	4	40	-0.317408	1.07842	-3.03214	1.1625
					9	53	-0.741073	1.4475	-5.70957	1.24626
			R2	G8R2r1	5	87	-0.177729	0.890629	-3.24194	1.73839
					11	17	0.124915	0.879589	-1.39297	1.04232
		xylanase	R1	G8R1r1	3	78	0.0222319	0.925502	-3.4038	1.84192
					6	26	-0.382673	1.24582	-3.75555	1.12814
				G8R1r2	1	44	-0.756727	0.884995	-3.01264	1.35383
					14	76	-0.554316	0.984393	-3.46643	0.896107
			R2	G8R2r1	3	107	-0.175284	0.946119	-3.9349	1.52649
					13	15	-0.0794321	0.512811	-1.31903	0.585559
G9	<30 µm	N acetyl-beta-glucosaminidase	R1	G9R1r1	12	351	0.0789105	0.844785	-2.16093	4.49747
				G9R1r2	4	790	0.0106834	1.012	-6.51367	2.21832
					9	496	0.0790928	0.866385	-4.88381	2.25093
		leucine aminopeptidase	R1	G9R1r1	13	274	-0.0930118	0.867262	-3.20768	4.23906
				G9R1r2	1	818	0.0480322	0.946056	-5.81841	3.11796
					14	364	0.136177	0.848759	-4.78754	2.76751
		acid phosphatase	R1	G9R1r1	15	398	-0.280725	0.911807	-3.91764	3.02011
				G9R1r2	5	810	0.0433126	0.976515	-6.44551	3.61404
					11	444	-0.0701004	0.838293	-2.03118	3.42542
		beta-glucosidase	R1	G9R1r1	2	225	0.0068921	0.817452	-3.04853	2.11858
					6	220	0.0942747	1.06801	-2.48185	3.83608
				G9R1r2	6	779	0.0187158	0.941367	-5.96313	11.4523
					8	484	0.0941615	0.871107	-4.32713	2.51979
		cellobiohydrolase	R1	G9R1r1	3	275	-0.00363	0.774128	-2.9734	2.83925
					4	200	0.0475886	0.930692	-2.15291	2.84955
				G9R1r2	7	651	0.0630121	0.849471	-3.96109	2.37404
					13	333	0.0263898	0.979662	-3.21232	2.21072
		xylanase	R1	G9R1r1	1	238	0.0295407	0.869753	-3.54153	1.63485
					5	225	0.0118936	1.01071	-2.5603	4.12398
				G9R1r2	3	776	0.145115	0.860216	-6.17022	1.37759
					10	433	0.109257	0.784054	-4.37355	1.79991
	30-150 µm	N acetyl-beta-glucosaminidase	R1	G9R1r1	12	190	-0.110191	1.14413	-1.99097	4.72844
				G9R1r2	4	88	0.0701513	0.736518	-2.00185	1.62156
					9	220	0.0249518	0.734114	-3.48863	1.41358
		leucine aminopeptidase	R1	G9R1r1	13	246	0.0411774	0.846652	-3.09092	3.59153
				G9R1r2	1	75	-0.0162809	1.05023	-6.27638	1.58012
					14	303	-0.118089	1.05239	-4.40574	2.272
		acid phosphatase	R1	G9R1r1	15	128	0.336783	1.04632	-1.96046	3.5844
				G9R1r2	5	69	0.0358822	0.959782	-3.2087	2.91714
					11	226	0.148433	0.996714	-4.73331	3.23061
		beta-glucosidase	R1	G9R1r1	2	204	-0.119793	1.21665	-7.09039	3.43758
					6	237	0.0283924	0.986371	-2.76473	3.05998
				G9R1r2	6	97	0.136346	1.09034	-4.99847	2.8447
					8	252	-0.0455741	1.07552	-5.67899	2.59124
		cellobiohydrolase	R1	G9R1r1	3	243	0.10993	0.862551	-5.25117	3.38806
					4	257	-0.0469287	0.923078	-2.99262	3.40041
				G9R1r2	7	142	-0.0019709	1.07572	-5.05281	2.80426
					13	287	0.0505753	0.959385	-3.98971	3.7898
		xylanase	R1	G9R1r1	1	207	-0.0285508	0.829331	-4.3403	1.4006
					5	247	-0.0418441	0.921321	-3.44418	3.85026
				G9R1r2	3	95	-0.336836	1.2237	-6.08986	1.21975
					10	252	0.226026	0.663895	-3.11658	1.73234
	>180 µm	N acetyl-beta-glucosaminidase	R1	G9R1r1	12	45	0.166302	1.0043	-1.55837	4.09634
				G9R1r2	4	30	-0.46472	1.04664	-3.16792	1.10001
					9	96	-0.579083	1.99335	-8.36788	2.63089
		leucine aminopeptidase	R1	G9R1r1	13	101	0.221139	1.93881	-14.7198	2.63054
				G9R1r2	1	13	-0.135324	0.675726	-1.30614	0.725239
					14	59	-0.719754	1.16456	-3.66941	1.69956
		acid phosphatase	R1	G9R1r1	15	110	0.0905649	1.17385	-3.41315	4.01004
				G9R1r2	5	18	-0.282727	1.31289	-2.33561	3.13338
					11	113	-0.33455	1.50424	-5.68891	2.46347
		beta-glucosidase	R1	G9R1r1	2	44	0.250463	1.03209	-2.54581	2.59774
					6	48	-0.242262	1.21088	-3.05581	1.85516
				G9R1r2	6	22	-0.854546	1.76619	-5.61377	1.18635
					8	55	-0.833304	1.51159	-5.97917	1.50149
		cellobiohydrolase	R1	G9R1r1	3	37	-0.347576	1.89138	-6.57683	4.55678
					4	57	-0.14622	0.989941	-2.18125	2.21467
				G9R1r2	7	39	-0.686403	1.60263	-6.37169	1.35876
					13	87	-0.465824	1.29758	-6.12469	2.67655
		xylanase	R1	G9R1r1	1	67	-0.0516316	0.81239	-2.39159	1.40143
					5	34	-0.047797	1.43489	-2.37085	4.56491
				G9R1r2	3	27	-2.0969	1.9029	-6.00196	0.753728
					10	115	-1.16456	1.77243	-6.95239	1.69688

## Sheet: Suppl Fig.2
Cropping system	Field replication	Cumulative amount of CO2-C, mg/kg/day	Microbial biomass C, mg/g SOC
G1	R1	6.4956	13.9722
G1	R1	12.8442	22.9094			Treatment name key:
G1	R2	18.0721	33.1006			Continous corn (G1)
G1	R2	13.6109	21.3044			Continous corn with cover (G2)
G1	R3	16.2132	28.4385			Switchgrass (G5)
G1	R3	16.7286	8.9658			Poplars (G8)
G1	R4	11.6581	18.1674			Native succession vegetation (G9)
G1	R4	9.2752	17.1871
G2	R1
G2	R1
G2	R2
G2	R2
G2	R3
G2	R3
G2	R4
G2	R4
G5	R1	16.1393	27.6881
G5	R1		29.9277
G5	R2	14.4961	17.517
G5	R2	22.1235	26.1669
G5	R3	16.6792	25.2437
G5	R3	20.9863	24.0384
G5	R4	14.17	31.9045
G5	R4	14.6143	20.4715
G8	R1	22.009
G8	R1	18.4336	31.4346
G8	R2	22.2147	22.0453
G8	R2	26.0262
G8	R3	17.0977	20.0291
G8	R3	15.9264	19.2345
G8	R4	12.7214	20.0456
G8	R4	21.6673	28.1701
G9	R1	26.9371	30.1262
G9	R1	19.3491	22.0206
G9	R2		27.7488
G9	R2	33.7864	16.2013
G9	R3	21.9984	27.0922
G9	R3	14.5952	17.0458
G9	R4	13.3145	26.2603
G9	R4	20.7066	23.6887

## Sheet: Suppl Fig.5
Cropping system	Field replication	Year	Month	Gravimetric soil water content, %
G1	R1	2009	4	17.11			Treatment name key:
G1	R2	2009	4	17.73			Continous corn (G1)
G1	R3	2009	4	18.33			Continous corn with cover (G2)
G1	R4	2009	4	12.9			Switchgrass (G5)
G1	R5	2009	4	9.99			Poplars (G8)
G2	R1	2009	4	14.59			Native succession vegetation (G9)
G2	R2	2009	4	14.86
G2	R3	2009	4	15.99
G2	R4	2009	4	9.49
G2	R5	2009	4	14.04
G5	R1	2009	4	15.74
G5	R2	2009	4	11.34
G5	R3	2009	4	14.28
G5	R4	2009	4	10.86
G5	R5	2009	4	10.11
G8	R1	2009	4	18.18
G8	R2	2009	4	18.17
G8	R3	2009	4	10.56
G8	R4	2009	4	12.35
G8	R5	2009	4	14.62
G9	R1	2009	4	19.18
G9	R2	2009	4	16.61
G9	R3	2009	4	18.43
G9	R4	2009	4	18.13
G9	R5	2009	4	13.69
G1	R1	2010	4	17.4073
G1	R2	2010	4	18.0333
G1	R3	2010	4	17.9621
G1	R4	2010	4	18.9311
G1	R5	2010	4	15.0938
G2	R1	2010	4	19.5473
G2	R2	2010	4	20.9655
G2	R3	2010	4	21.2299
G2	R4	2010	4	16.6324
G2	R5	2010	4	13.6264
G5	R1	2010	4	17.1787
G5	R2	2010	4	18.0429
G5	R3	2010	4	19.6611
G5	R4	2010	4	16.6344
G5	R5	2010	4	15.6962
G8	R1	2010	4	17.9745
G8	R2	2010	4	23.2914
G8	R3	2010	4	17.7848
G8	R4	2010	4	17.921
G8	R5	2010	4	19.7514
G9	R1	2010	4	18.5995
G9	R2	2010	4	16.1299
G9	R3	2010	4	17.5529
G9	R4	2010	4	18.0178
G9	R5	2010	4	17.1613
G1	R1	2011	4	14.98
G1	R2	2011	4	16.0367
G1	R3	2011	4	16.0916
G1	R4	2011	4	17.9557
G1	R5	2011	4	14.369
G2	R1	2011	4	17.6368
G2	R2	2011	4	18.9181
G2	R3	2011	4	19.1799
G2	R4	2011	4	13.7438
G2	R5	2011	4	12.698
G5	R1	2011	4	15.7419
G5	R2	2011	4	16.5165
G5	R3	2011	4	18.5544
G5	R4	2011	4	15.0302
G5	R5	2011	4	15.1071
G8	R1	2011	4	16.0152
G8	R2	2011	4	21.8848
G8	R3	2011	4	15.8531
G8	R4	2011	4	16.2606
G8	R5	2011	4	17.1734
G9	R1	2011	4	17.3377
G9	R2	2011	4	14.8139
G9	R3	2011	4	16.3467
G9	R4	2011	4	16.3303
G9	R5	2011	4	15.2768
G1	R1	2011	4	17.7474
G1	R2	2011	4	17.9977
G1	R3	2011	4	18.5615
G1	R4	2011	4	17.9713
G1	R5	2011	4	15.7185
G2	R1	2011	4	18.6066
G2	R2	2011	4	21.3435
G2	R3	2011	4	21.5414
G2	R4	2011	4	15.412
G2	R5	2011	4	15.0626
G5	R1	2011	4	17.4575
G5	R2	2011	4	17.146
G5	R3	2011	4	20.0842
G5	R4	2011	4	16.824
G5	R5	2011	4	16.5688
G8	R1	2011	4	17.9799
G8	R2	2011	4	23.3213
G8	R3	2011	4	17.1546
G8	R4	2011	4	16.7922
G8	R5	2011	4	20.185
G9	R1	2011	4	18.8543
G9	R2	2011	4	15.9468
G9	R3	2011	4	17.8386
G9	R4	2011	4	18.1014
G9	R5	2011	4	17.5357
G1	R1	2012	4	16.1785
G1	R2	2012	4	16.1742
G1	R3	2012	4	16.8906
G1	R4	2012	4	18.5116
G1	R5	2012	4	14.8102
G2	R1	2012	4	17.6404
G2	R2	2012	4	19.2737
G2	R3	2012	4	20.2655
G2	R4	2012	4	13.1572
G2	R5	2012	4	12.2767
G5	R1	2012	4	15.342
G5	R2	2012	4	15.8922
G5	R3	2012	4	18.2604
G5	R4	2012	4	14.9464
G5	R5	2012	4	15.1671
G8	R1	2012	4	16.454
G8	R2	2012	4	21.8974
G8	R3	2012	4	16.3501
G8	R4	2012	4	15.0154
G8	R5	2012	4	18.5004
G9	R1	2012	4	17.1871
G9	R2	2012	4	14.657
G9	R3	2012	4	16.2719
G9	R4	2012	4	17.4209
G9	R5	2012	4	15.9763
G1	R1	2012	4	18.577
G1	R2	2012	4	18.1844
G1	R3	2012	4	18.2475
G1	R4	2012	4	20.4123
G1	R5	2012	4	16.2913
G2	R1	2012	4	19.9828
G2	R2	2012	4	20.7235
G2	R3	2012	4	21.6614
G2	R4	2012	4	15.3615
G2	R5	2012	4	14.2651
G5	R1	2012	4	17.1709
G5	R2	2012	4	17.676
G5	R3	2012	4	19.7534
G5	R4	2012	4	17.0018
G5	R5	2012	4	15.5291
G8	R1	2012	4	18.1597
G8	R2	2012	4	24.0416
G8	R3	2012	4	17.5998
G8	R4	2012	4	16.8199
G8	R5	2012	4	21.3196
G9	R1	2012	4	18.8734
G9	R2	2012	4	17.1633
G9	R3	2012	4	18.6689
G9	R4	2012	4	18.6415
G9	R5	2012	4	17.7239
G1	R1	2013	4	14.6951
G1	R1	2013	4	15.4715
G1	R2	2013	4	14.9715
G1	R2	2013	4	15.6217
G1	R3	2013	4	15.9932
G1	R3	2013	4	16.7645
G1	R4	2013	4	16.7456
G1	R4	2013	4	21.5527
G1	R5	2013	4	13.0141
G1	R5	2013	4	18.5165
G2	R1	2013	4	16.2084
G2	R1	2013	4	16.4929
G2	R2	2013	4	17.3062
G2	R2	2013	4	18.966
G2	R3	2013	4	19.3478
G2	R3	2013	4	20.2395
G2	R4	2013	4	12.6915
G2	R4	2013	4	39.0457
G2	R5	2013	4	10.3571
G2	R5	2013	4	12.2601
G5	R1	2013	4	14.8349
G5	R1	2013	4	16.1325
G5	R2	2013	4	15.53
G5	R2	2013	4	15.7037
G5	R3	2013	4	18.8327
G5	R3	2013	4	19.0271
G5	R4	2013	4	13.6544
G5	R4	2013	4	15.4074
G5	R5	2013	4	13.7249
G5	R5	2013	4	27.1305
G8	R1	2013	4	15.11
G8	R1	2013	4	15.9379
G8	R2	2013	4	17.1879
G8	R2	2013	4	22.2126
G8	R3	2013	4	16.1665
G8	R3	2013	4	18.8232
G8	R4	2013	4	16.1662
G8	R4	2013	4	16.2652
G8	R5	2013	4	18.7395
G8	R5	2013	4	21.9497
G9	R1	2013	4	16.8511
G9	R1	2013	4	41.1745
G9	R2	2013	4	14.071
G9	R2	2013	4	14.8749
G9	R3	2013	4	15.8523
G9	R3	2013	4	17.3352
G9	R4	2013	4	14.6418
G9	R4	2013	4	15.8636
G9	R5	2013	4	13.5796
G9	R5	2013	4	15.5168
G1	R1	2015	4	14.7067
G1	R2	2015	4	13.6295
G1	R3	2015	4	14.8438
G1	R4	2015	4	14.6829
G1	R5	2015	4	12.6414
G2	R1	2015	4	15.0141
G2	R2	2015	4	16.513
G2	R3	2015	4	17.686
G2	R4	2015	4	11.5877
G2	R5	2015	4	10.385
G5	R1	2015	4	15.4314
G5	R2	2015	4	14.4919
G5	R3	2015	4	16.0362
G5	R4	2015	4	13.7389
G5	R5	2015	4	13.2108
G8	R1	2015	4	15.846
G8	R2	2015	4	21.4015
G8	R3	2015	4	14.622
G8	R4	2015	4	15.0714
G8	R5	2015	4	17.4374
G9	R1	2015	4	16.1208
G9	R2	2015	4	12.8184
G9	R3	2015	4	14.3937
G9	R4	2015	4	34.1031
G9	R5	2015	4	13.6142
G1	R1	2010	7	9.2504
G1	R2	2010	7	8.825
G1	R3	2010	7	8.2679
G1	R4	2010	7	11.9293
G1	R5	2010	7	7.0845
G2	R1	2010	7	10.0185
G2	R2	2010	7	12.0866
G2	R3	2010	7	12.7103
G2	R4	2010	7	6.6177
G2	R5	2010	7	5.6158
G5	R1	2010	7	9.7642
G5	R2	2010	7	11.718
G5	R3	2010	7	12.2198
G5	R4	2010	7	9.1946
G5	R5	2010	7	7.6697
G8	R1	2010	7	12.4601
G8	R2	2010	7	17.1658
G8	R3	2010	7	10.5276
G8	R4	2010	7	11.2164
G8	R5	2010	7	13.4979
G9	R1	2010	7	8.9332
G9	R2	2010	7	7.7698
G9	R3	2010	7	9.3742
G9	R4	2010	7	8.7855
G9	R5	2010	7	7.5481
G1	R1	2010	7	17.3543
G1	R2	2010	7	15.9933
G1	R3	2010	7	15.959
G1	R4	2010	7	17.5173
G1	R5	2010	7	14.8138
G2	R1	2010	7	16.6038
G2	R2	2010	7	19.0605
G2	R3	2010	7	19.3384
G2	R4	2010	7	12.4128
G2	R5	2010	7	11.5814
G5	R1	2010	7	15.4373
G5	R2	2010	7	16.5573
G5	R3	2010	7	18.9454
G5	R4	2010	7	15.8108
G5	R5	2010	7	14.5116
G8	R1	2010	7	16.0046
G8	R2	2010	7	20.2429
G8	R3	2010	7	14.8117
G8	R4	2010	7	15.6539
G8	R5	2010	7	17.4431
G9	R1	2010	7	16.707
G9	R2	2010	7	13.5489
G9	R3	2010	7	15.6731
G9	R4	2010	7	16.0648
G9	R5	2010	7	15.351
G1	R1	2011	7	10.3372
G1	R2	2011	7	8.0714
G1	R3	2011	7	9.8341
G1	R4	2011	7	10.5546
G1	R5	2011	7	6.2587
G2	R1	2011	7	9.956
G2	R2	2011	7	11.229
G2	R3	2011	7	10.8707
G2	R4	2011	7	4.9144
G2	R5	2011	7	5.191
G5	R1	2011	7	7.3622
G5	R2	2011	7	10.6683
G5	R3	2011	7	8.8377
G5	R4	2011	7	6.9233
G5	R5	2011	7	8.0074
G8	R1	2011	7	8.2707
G8	R2	2011	7	13.8562
G8	R3	2011	7	9.5326
G8	R4	2011	7	7.4987
G8	R5	2011	7	9.9756
G9	R1	2011	7	7.7517
G9	R2	2011	7	5.9434
G9	R3	2011	7	6.6125
G9	R4	2011	7	5.8243
G9	R5	2011	7	4.9349
G1	R1	2011	7	9.9581
G1	R2	2011	7	8.3753
G1	R3	2011	7	9.5125
G1	R4	2011	7	12.7292
G1	R5	2011	7	7.5291
G2	R1	2011	7	9.1934
G2	R2	2011	7	13.0904
G2	R3	2011	7	11.9189
G2	R4	2011	7	6.4185
G2	R5	2011	7	7.5731
G5	R1	2011	7	8.5962
G5	R2	2011	7	10.989
G5	R3	2011	7	12.4058
G5	R4	2011	7	8.3983
G5	R5	2011	7	7.4065
G8	R1	2011	7	8.4541
G8	R2	2011	7	12.8127
G8	R3	2011	7	9.635
G8	R4	2011	7	9.8517
G8	R5	2011	7	8.9479
G9	R1	2011	7	9.5504
G9	R2	2011	7	7.0025
G9	R3	2011	7	8.4969
G9	R4	2011	7	7.1135
G9	R5	2011	7	6.8444
G1	R1	2012	7	1.5118
G1	R2	2012	7	3.2862
G1	R3	2012	7	6.0229
G1	R4	2012	7	5.9946
G1	R5	2012	7	2.393
G2	R1	2012	7	8.3273
G2	R2	2012	7	3.4722
G2	R3	2012	7	7.5668
G2	R4	2012	7	4.4595
G2	R5	2012	7	1.4743
G5	R1	2012	7	1.4236
G5	R2	2012	7	2.4224
G5	R3	2012	7	3.2391
G5	R4	2012	7	1.8209
G5	R5	2012	7	1.7118
G8	R1	2012	7	3.5194
G8	R2	2012	7	6.2424
G8	R3	2012	7	3.7002
G8	R4	2012	7	5.1445
G8	R5	2012	7	4.2816
G9	R1	2012	7	1.1293
G9	R2	2012	7	2.8314
G9	R3	2012	7	2.1576
G9	R4	2012	7	2.572
G9	R5	2012	7	2.6348
G1	R1	2012	7	7.1523
G1	R2	2012	7	8.2796
G1	R3	2012	7	7.7107
G1	R4	2012	7	8.16
G1	R5	2012	7	6.6988
G2	R1	2012	7	8.608
G2	R2	2012	7	10
G2	R3	2012	7	9.8115
G2	R4	2012	7	6.4743
G2	R5	2012	7	7.5275
G5	R1	2012	7	6.8558
G5	R2	2012	7	6.5799
G5	R3	2012	7	6.3362
G5	R4	2012	7	9.0019
G5	R5	2012	7	6.7149
G8	R1	2012	7	7.074
G8	R2	2012	7	11.0317
G8	R3	2012	7	9.1047
G8	R4	2012	7	9.0149
G8	R5	2012	7	8.585
G9	R1	2012	7	7.6617
G9	R2	2012	7	7.3213
G9	R3	2012	7	6.7233
G9	R4	2012	7	7.2183
G9	R5	2012	7	8.6089
G1	R1	2013	7	10.7018
G1	R1	2013	7	11.5279
G1	R2	2013	7	10.4243
G1	R2	2013	7	10.7177
G1	R3	2013	7	11.0912
G1	R3	2013	7	12.2139
G1	R3	2013	7	11.0507
G1	R3	2013	7	11.0507
G1	R4	2013	7	13.9459
G1	R4	2013	7	19.0165
G1	R5	2013	7	9.732
G1	R5	2013	7	15.6483
G2	R1	2013	7	12.6308
G2	R1	2013	7	12.7513
G2	R2	2013	7	13.9855
G2	R2	2013	7	14.1974
G2	R3	2013	7	15.467
G2	R3	2013	7	17.0272
G2	R3	2013	7	15.6633
G2	R3	2013	7	15.6633
G2	R4	2013	7	9.0462
G2	R4	2013	7	11.0059
G2	R5	2013	7	7.3436
G2	R5	2013	7	7.5233
G5	R1	2013	7	13.7315
G5	R1	2013	7	15.364
G5	R2	2013	7	13.8085
G5	R2	2013	7	14.2965
G5	R3	2013	7	16.0597
G5	R3	2013	7	17.5745
G5	R3	2013	7	14.806
G5	R3	2013	7	14.806
G5	R4	2013	7	12.8032
G5	R4	2013	7	13.5925
G5	R5	2013	7	12.817
G5	R5	2013	7	13.2756
G8	R1	2013	7	8.3234
G8	R1	2013	7	11.3653
G8	R2	2013	7	7.3883
G8	R2	2013	7	13.8918
G8	R3	2013	7	11.1529
G8	R3	2013	7	11.339
G8	R3	2013	7	9.6502
G8	R3	2013	7	9.6502
G8	R4	2013	7	7.6751
G8	R4	2013	7	9.7926
G8	R5	2013	7	11.6578
G8	R5	2013	7	13.6781
G9	R1	2013	7	13.2725
G9	R1	2013	7	15.1316
G9	R2	2013	7	10.1356
G9	R2	2013	7	11.9303
G9	R3	2013	7	8.8414
G9	R3	2013	7	12.5613
G9	R3	2013	7	11.5998
G9	R3	2013	7	11.5998
G9	R4	2013	7	13.3719
G9	R4	2013	7	13.4647
G9	R5	2013	7	10.1768
G9	R5	2013	7	11.6814
G1	R1	2014	7	13.2873
G1	R2	2014	7	11.1842
G1	R3	2014	7	10.4811
G1	R4	2014	7	10.2374
G1	R5	2014	7	9.2235
G2	R1	2014	7	10.9288
G2	R2	2014	7	15.9877
G2	R3	2014	7	14.5823
G2	R4	2014	7	8.9234
G2	R5	2014	7	8.2001
G5	R1	2014	7	13.1493
G5	R2	2014	7	12.7022
G5	R3	2014	7	14.7961
G5	R4	2014	7	14.1953
G5	R5	2014	7	10.2305
G8	R1	2014	7	14.0658
G8	R2	2014	7	19.4931
G8	R3	2014	7	11.258
G8	R4	2014	7	14.1052
G8	R5	2014	7	14.4992
G9	R1	2014	7	12.4134
G9	R2	2014	7	9.8947
G9	R3	2014	7	10.692
G9	R4	2014	7	12.6313
G9	R5	2014	7	10.808
G1	R1	2015	7	15.2428
G1	R2	2015	7	16.2937
G1	R3	2015	7	14.705
G1	R4	2015	7	17.5827
G1	R5	2015	7	14.2027
G2	R1	2015	7	15.7039
G2	R2	2015	7	18.1439
G2	R3	2015	7	18.5654
G2	R4	2015	7	13.7923
G2	R5	2015	7	13.0532
G5	R1	2015	7	14.7478
G5	R2	2015	7	15.4211
G5	R3	2015	7	18.3279
G5	R4	2015	7	16.1861
G5	R5	2015	7	14.6197
G8	R1	2015	7	17.0919
G8	R2	2015	7	21.8825
G8	R3	2015	7	15.7102
G8	R4	2015	7	17.153
G8	R5	2015	7	18.0079
G9	R1	2015	7	17.6471
G9	R2	2015	7	13.6905
G9	R3	2015	7	16.6408
G9	R4	2015	7	16.6197
G9	R5	2015	7	14.9927
G1	R1	2010	10	12.2581
G1	R2	2010	10	12.0021
G1	R3	2010	10	12.7441
G1	R4	2010	10	13.0446
G1	R5	2010	10	9.5367
G2	R1	2010	10	11.0016
G2	R2	2010	10	12.7098
G2	R3	2010	10	14.429
G2	R4	2010	10	10.7143
G2	R5	2010	10	8.0383
G5	R1	2010	10	10.4119
G5	R2	2010	10	12.4068
G5	R3	2010	10	21.0985
G5	R4	2010	10	12.4779
G5	R5	2010	10	10.5194
G8	R1	2010	10	6.7088
G8	R2	2010	10	9.5366
G8	R3	2010	10	6.9726
G8	R4	2010	10	6.2424
G8	R5	2010	10	11.4741
G9	R1	2010	10	11.6877
G9	R2	2010	10	10.5829
G9	R3	2010	10	12.9551
G9	R4	2010	10	10.9811
G9	R5	2010	10	12.1507
G1	R1	2011	10	15.4244
G1	R1	2011	10	15.6927
G1	R2	2011	10	13.3316
G1	R2	2011	10	15.6607
G1	R3	2011	10	15.6732
G1	R3	2011	10	.
G1	R4	2011	10	4.5781
G1	R4	2011	10	17.7277
G1	R5	2011	10	13.7458
G1	R5	2011	10	19.0154
G2	R1	2011	10	16.2709
G2	R1	2011	10	17.5522
G2	R2	2011	10	16.9337
G2	R2	2011	10	19.6251
G2	R3	2011	10	19.5815
G2	R3	2011	10	21.296
G2	R4	2011	10	13.2378
G2	R4	2011	10	13.4933
G2	R5	2011	10	11.1083
G2	R5	2011	10	12.0307
G5	R1	2011	10	16.0815
G5	R1	2011	10	16.6832
G5	R2	2011	10	16.4286
G5	R2	2011	10	16.8611
G5	R3	2011	10	18.4167
G5	R3	2011	10	19.0006
G5	R4	2011	10	13.2732
G5	R4	2011	10	15.9138
G5	R5	2011	10	14.2973
G5	R5	2011	10	15.4207
G8	R1	2011	10	8.6431
G8	R1	2011	10	10.2985
G8	R2	2011	10	9.2918
G8	R2	2011	10	14.3263
G8	R3	2011	10	9.7677
G8	R3	2011	10	11.3745
G8	R4	2011	10	9.7915
G8	R4	2011	10	10.4323
G8	R5	2011	10	11.117
G8	R5	2011	10	14.7391
G9	R1	2011	10	17.3098
G9	R1	2011	10	18.7144
G9	R2	2011	10	15.0757
G9	R2	2011	10	16.0428
G9	R3	2011	10	17.1239
G9	R3	2011	10	18.3506
G9	R4	2011	10	14.5855
G9	R4	2011	10	16.783
G9	R5	2011	10	15.1194
G9	R5	2011	10	15.2977
G1	R1	2012	10	10.0869
G1	R2	2012	10	12.1744
G1	R3	2012	10	10
G1	R4	2012	10	11.5246
G1	R5	2012	10	9.2129
G2	R1	2012	10	12.4805
G2	R2	2012	10	13.3672
G2	R3	2012	10	12.984
G2	R4	2012	10	9.304
G2	R5	2012	10	9.9051
G5	R1	2012	10	9.0152
G5	R2	2012	10	8.9707
G5	R3	2012	10	9.955
G5	R4	2012	10	9.6749
G5	R5	2012	10	9.5451
G8	R1	2012	10	6.4046
G8	R2	2012	10	10.7045
G8	R3	2012	10	7.6076
G8	R4	2012	10	6.7169
G8	R5	2012	10	7.8472
G9	R1	2012	10	9.7159
G9	R2	2012	10	11.4056
G9	R3	2012	10	10.9741
G9	R4	2012	10	9.1791
G9	R5	2012	10	8.9536
G1	R1	2013	10	15.5273
G1	R1	2013	10	16.1554
G1	R2	2013	10	15.2132
G1	R2	2013	10	16.6481
G1	R3	2013	10	17.751
G1	R3	2013	10	28.3089
G1	R4	2013	10	20.5181
G1	R4	2013	10	24.5818
G1	R5	2013	10	14.1051
G1	R5	2013	10	17.432
G2	R1	2013	10	18.2884
G2	R1	2013	10	18.3352
G2	R2	2013	10	18.9086
G2	R2	2013	10	20.2367
G2	R3	2013	10	20.3064
G2	R3	2013	10	20.5258
G2	R4	2013	10	13.5789
G2	R4	2013	10	13.6594
G2	R5	2013	10	12.9168
G2	R5	2013	10	13.5224
G5	R1	2013	10	17.3851
G5	R1	2013	10	19.1842
G5	R2	2013	10	17.1272
G5	R2	2013	10	.
G5	R3	2013	10	21.3333
G5	R3	2013	10	21.5616
G5	R4	2013	10	17.1691
G5	R4	2013	10	17.2585
G5	R5	2013	10	16.0301
G5	R5	2013	10	17.183
G8	R1	2013	10	14.2538
G8	R1	2013	10	15.4894
G8	R2	2013	10	15.2965
G8	R2	2013	10	17.7563
G8	R3	2013	10	17.3554
G8	R3	2013	10	.
G8	R4	2013	10	14.6335
G8	R4	2013	10	15.5882
G8	R5	2013	10	17.7363
G8	R5	2013	10	18.5657
G9	R1	2013	10	15.9858
G9	R1	2013	10	19.1964
G9	R2	2013	10	18.3513
G9	R2	2013	10	18.4097
G9	R3	2013	10	19.1995
G9	R3	2013	10	19.5122
G9	R4	2013	10	15.7698
G9	R4	2013	10	16.8469
G9	R5	2013	10	15.2618
G9	R5	2013	10	16.7754
G1	R1	2013	10	16.2938
G1	R2	2013	10	17.0236
G1	R3	2013	10	17.7619
G1	R4	2013	10	16.3088
G1	R5	2013	10	14.9454
G2	R1	2013	10	17.744
G2	R2	2013	10	19.2591
G2	R3	2013	10	20.3473
G2	R4	2013	10	13.0921
G2	R5	2013	10	13.0446
G5	R1	2013	10	15.9959
G5	R2	2013	10	17.0725
G5	R3	2013	10	19.6465
G5	R4	2013	10	16.9942
G5	R5	2013	10	15.4681
G8	R1	2013	10	12.8016
G8	R2	2013	10	15.0078
G8	R3	2013	10	14.0507
G8	R4	2013	10	15.1741
G8	R5	2013	10	13.1409
G9	R1	2013	10	17.6564
G9	R2	2013	10	16.0189
G9	R3	2013	10	16.9582
G9	R4	2013	10	15.3288
G9	R5	2013	10	15.9609
G1	R1	2014	10	15.5365
G1	R2	2014	10	16.3117
G1	R3	2014	10	15.6933
G1	R4	2014	10	16.4936
G1	R5	2014	10	13.3654
G2	R1	2014	10	16.977
G2	R2	2014	10	18.7335
G2	R3	2014	10	19.8401
G2	R4	2014	10	13.2729
G2	R5	2014	10	11.0129
G5	R1	2014	10	15.2941
G5	R2	2014	10	15.7001
G5	R3	2014	10	18.1424
G5	R4	2014	10	15.5823
G5	R5	2014	10	14.5464
G8	R1	2014	10	16.3517
G8	R2	2014	10	21.91
G8	R3	2014	10	15.1597
G8	R4	2014	10	16.6881
G8	R5	2014	10	18.1842
G9	R1	2014	10	17.4233
G9	R2	2014	10	13.6159
G9	R3	2014	10	16.6094
G9	R4	2014	10	15.0959
G9	R5	2014	10	14.8053
G1	R1	2015	10	13.0918
G1	R2	2015	10	13.0646
G1	R3	2015	10	13.0612
G1	R4	2015	10	14.5285
G1	R5	2015	10	11.6126
G2	R1	2015	10	11.9588
G2	R2	2015	10	13.4714
G2	R3	2015	10	14.855
G2	R4	2015	10	8.1263
G2	R5	2015	10	8.9937
G5	R1	2015	10	12.4232
G5	R2	2015	10	13.9884
G5	R3	2015	10	16.7478
G5	R4	2015	10	13.0389
G5	R5	2015	10	13.2163
G8	R1	2015	10	13.2278
G8	R2	2015	10	18.9725
G8	R3	2015	10	11.947
G8	R4	2015	10	11.9946
G8	R5	2015	10	14.0557
G9	R1	2015	10	13.3453
G9	R2	2015	10	9.353
G9	R3	2015	10	10.4363
G9	R4	2015	10	9.0837
G9	R5	2015	10	11.1288
